# Supplementary material for: Identification of Active Markers of Chinese Formula Yupingfeng San by Network Pharmacology and HPLC-Q-TOF–MS/MS Analysis in Experimental Allergic Rhinitis Models of Mice and Isolated Basophilic Leukemia Cell Line RBL-2H3
Source: Pharmaceuticals (Basel). 2025 Apr 7;18(4):540. doi: 10.3390/ph18040540 (PMC12030416; doi:10.3390/ph18040540)
Supplement: Supplementary file 1 [file pharmaceuticals-18-00540-s001.zip]

Archive with 1 entries (1 files):
- pharmaceuticals-3513118-supplementary.pdf
